# Supplementary material for: Self-Assembling Polypeptide Hydrogels as a Platform to Recapitulate the Tumor Microenvironment
Source: Cancers (Basel). 2021 Jun 30;13(13):3286. doi: 10.3390/cancers13133286 (PMC8267709; doi:10.3390/cancers13133286)
Supplement: Supplementary file 1 [file cancers-13-03286-s001.zip]

Archive with 1 entries (1 files):
- cancers-1269814-supplementary.pdf
